# Supplementary material for: Blood Transcriptome Analysis Reveals Immune Characteristics of Captive Forest Musk Deer (Moschus berezovskii) at High Altitude in Bianba County, Tibet
Source: Animals (Basel). 2025 Dec 4;15(23):3501. doi: 10.3390/ani15233501 (PMC12691491; doi:10.3390/ani15233501)
Supplement: Supplementary file 1 [file animals-15-03501-s001.zip]

Archive with 3 entries (1 files):
- animals-3968394-supplementary/Supplementary Files/
- animals-3968394-supplementary/Supplementary Files/Supplementary Tables (revised).xlsx
- animals-3968394-supplementary/
