# Supplementary material for: Blood Transcriptome Analysis Reveals Immune Characteristics of Captive Forest Musk Deer (Moschus berezovskii) at High Altitude in Bianba County, Tibet
Source: Animals (Basel). 2025 Dec 4;15(23):3501. doi: 10.3390/ani15233501 (PMC12691491; doi:10.3390/ani15233501)
Supplement: Supplementary file 1 [file animals-15-03501-s001.zip › animals-3968394-supplementary/Supplementary Files/Supplementary Tables (revised).xlsx]

## Sheet: Table S1
Table S1. Top 10 DEGs for autumn-winter HA vs. LA (ranked by FDR).
Gene.name	logFC	logCPM	LR	PValue	FDR	significant
PRKCQ	1.49626	8.05582	46.1285	1.10745e-11	1.62762e-07	upregulated
MOV10L1	2.51542	2.27058	40.0779	2.44035e-10	1.19553e-06	upregulated
PLPPR5	2.91946	-0.501236	34.7912	3.67035e-09	1.34858e-05	upregulated
CARNS1	1.35928	2.81864	29.3419	6.06699e-08	0.000178333	upregulated
GABARAPL2	1.29206	7.48731	27.5963	1.49467e-07	0.000313818	upregulated
AKR1C4	-3.33052	3.27473	27.0242	2.0092e-07	0.000369114	downregulated
PPIL6	1.24694	2.01213	23.6311	1.16686e-06	0.00171493	upregulated
C3	-1.86297	2.73755	22.6118	1.98266e-06	0.00264902	downregulated
AIG1	-1.1057	3.51458	21.7674	3.0778e-06	0.00352281	downregulated
SLC25A39	1.27592	7.85889	21.4693	3.59543e-06	0.00352281	upregulated

## Sheet: Table S2
Table S2. Top 10 DEGs for spring-summer HA vs. LA (ranked by FDR).
Gene.name	logFC	logCPM	LR	PValue	FDR	significant
HCFC1	1.28187	6.9383	160.53	8.66637e-37	1.2334e-32	upregulated
BOD1L1	1.39777	6.63128	126.696	2.16533e-29	1.54085e-25	upregulated
WNK1	1.32371	7.57025	114.651	9.38539e-27	4.45243e-23	upregulated
ARID1B	1.02408	6.14331	107.121	4.18724e-25	1.48982e-21	upregulated
HIVEP2	1.45801	6.68725	105.124	1.147e-24	3.26483e-21	upregulated
NFKBID	-1.68567	7.23035	103.219	3.00067e-24	6.10079e-21	downregulated
ARID1A	1.09621	8.24697	98.1148	3.94826e-23	6.24351e-20	upregulated
KDM5A	1.30191	6.245	98.2718	3.64718e-23	6.24351e-20	upregulated
AFF3	1.46222	5.4157	97.2321	6.166e-23	8.77545e-20	upregulated
PRR12	1.13964	6.7758	95.9734	1.16438e-22	1.5065e-19	upregulated

## Sheet: Table S3
Table S3. Top 10 DEGs for HA spring-summer vs. autumn-winter (ranked by FDR).
Gene.name	logFC	logCPM	LR	PValue	FDR	significant
RPL18	2.77881	2.82165	168.056	1.97e-38	2.94e-34	upregulated
RPL13	2.2943	2.95825	142.687	6.88e-33	5.15e-29	upregulated
TOR4A	1.44406	4.42496	125.413	4.13e-29	2.06e-25	upregulated
HNRNPA2B1	-1.5741	4.21762	80.0343	3.68e-19	7.87e-16	downregulated
MZT2B	1.49204	4.39079	78.4876	8.05e-19	1.51e-15	upregulated
GNB1L	1.12285	5.442	75.1689	4.32e-18	7.19e-15	upregulated
DGCR6	1.01425	5.31981	74.0378	7.66e-18	1.15e-14	upregulated
EXOSC6	1.28601	4.27987	73.2339	1.15e-17	1.44e-14	upregulated
SPATA2L	1.04142	4.13947	66.6373	3.26e-16	3.05e-13	upregulated
ZNF865	1.04545	5.59568	60.6386	6.86e-15	4.46e-12	upregulated

## Sheet: Table S4
Table S4. Summary of bioinformatics analysis workflow.
Analysis Step	Software/Tool	Purpose
1. Quality Control	NGSQC Toolkit v2.3.3; FastQC v0.11.9	Remove low-quality reads and adapter sequences
2. Read Alignment	HISAT2 v2.1.0	Map reads to reference genome
3. Gene Quantification	featureCounts (Subread v1.6.4)	Quantify gene expression levels
4. Normalization	edgeR (TMM method)	Correct for library size and compositional biases
5. Sample Clustering	PCA (prcomp); Spearman correlation	Validate sample grouping and reproducibility
6. Differential Expression	edgeR v3.42.4	Identify statistically significant and biologically meaningful DEGs
7. Functional Enrichment	clusterProfiler v4.8.3	Identify enriched biological pathways
8. Protein Interaction Network	STRING v12.0; Cytoscape v3.7.1	Identify hub genes and functional modules
